# Supplementary material for: Changes in psychotropic polypharmacy and high‐potency prescription following policy change: Findings from a large scale Japanese claims database
Source: Psychiatry Clin Neurosci. 2022 Jul 2;76(9):475–7. doi: 10.1111/pcn.13432 (PMC9546399; doi:10.1111/pcn.13432)
Supplement: Supplementary file 1 — Fig. S1 Trends in the rates of polypharmacy and prescription of high‐potency anxiolytics over time. [file PCN-76-475-s003.zip]

Archive with 9 entries (9 files):
- FigureS1a.TIF
- FigureS1b.TIF
- FigureS1c.TIF
- FigureS1d.TIF
- FigureS1e.TIF
- FigureS1f.TIF
- FigureS1g.TIF
- FigureS1h.TIF
- FigureS1i.TIF
