# Supplementary material for: Changes in psychotropic polypharmacy and high‐potency prescription following policy change: Findings from a large scale Japanese claims database
Source: Psychiatry Clin Neurosci. 2022 Jul 2;76(9):475–7. doi: 10.1111/pcn.13432 (PMC9546399; doi:10.1111/pcn.13432)
Supplement: Supplementary file 3 — Fig. S3 Trends in the rates of polypharmacy and prescription of high‐potency antidepressants over time. [file PCN-76-475-s008.zip]

Archive with 9 entries (9 files):
- FigureS3a.TIF
- FigureS3b.TIF
- FigureS3c.TIF
- FigureS3d.TIF
- FigureS3e.TIF
- FigureS3f.TIF
- FigureS3g.TIF
- FigureS3h.TIF
- FigureS3i.TIF
