# Supplementary material for: Changes in psychotropic polypharmacy and high‐potency prescription following policy change: Findings from a large scale Japanese claims database
Source: Psychiatry Clin Neurosci. 2022 Jul 2;76(9):475–7. doi: 10.1111/pcn.13432 (PMC9546399; doi:10.1111/pcn.13432)
Supplement: Supplementary file 4 — Fig. S4 Trends in the rates of polypharmacy and prescription of high‐potency antipsychotics over time. [file PCN-76-475-s005.zip]

Archive with 9 entries (9 files):
- FigureS4a.TIF
- FigureS4b.TIF
- FigureS4c.TIF
- FigureS4d.TIF
- FigureS4e.TIF
- FigureS4f.TIF
- FigureS4g.TIF
- FigureS4h.TIF
- FigureS4i.TIF
