# Supplementary material for: Changes in psychotropic polypharmacy and high‐potency prescription following policy change: Findings from a large scale Japanese claims database
Source: Psychiatry Clin Neurosci. 2022 Jul 2;76(9):475–7. doi: 10.1111/pcn.13432 (PMC9546399; doi:10.1111/pcn.13432)
Supplement: Supplementary file 5 — Fig. S5 Trends in the monthly prescription rates of psychotropic drugs over time. [file PCN-76-475-s009.zip]

Archive with 10 entries (10 files):
- FigureS5a.TIF
- FigureS5b.TIF
- FigureS5c.TIF
- FigureS5d.TIF
- FigureS5e.TIF
- FigureS5f.TIF
- FigureS5g.TIF
- FigureS5h.TIF
- FigureS5i.TIF
- FigureS5j.TIF
